# Supplementary material for: Drebrin Regulates Acetylcholine Receptor Clustering and Organization of Microtubules at the Postsynaptic Machinery
Source: Int J Mol Sci. 2021 Aug 30;22(17):9387. doi: 10.3390/ijms22179387 (PMC8430516; doi:10.3390/ijms22179387)
Supplement: Supplementary file 1 [file ijms-22-09387-s001.zip]

Archive with 1 entries (1 files):
- ijms-1339665-supplementary.pdf
